# Supplementary material for: Iron Content of Wheat and Rice in Australia: A Scoping Review
Source: Foods. 2024 Feb 10;13(4):547. doi: 10.3390/foods13040547 (PMC10888283; doi:10.3390/foods13040547)
Supplement: Supplementary file 1 [file foods-13-00547-s001.zip]

Archive with 1 entries (1 files):
- foods-2813256-supplementary.pdf
